# Supplementary material for: Fully Automated, High-Dose Radiosynthesis of [18F]PARPi
Source: Pharmaceuticals (Basel). 2022 Jul 14;15(7):865. doi: 10.3390/ph15070865 (PMC9317788; doi:10.3390/ph15070865)
Supplement: Supplementary file 1 [file pharmaceuticals-15-00865-s001.zip]

Archive with 1 entries (1 files):
- pharmaceuticals-1768541-SI.pdf
